# Supplementary material for: Morphological and Biochemical Changes in the Mediterranean Cereal Cyst Nematode (Heterodera latipons) during Diapause
Source: Pathogens. 2024 Aug 2;13(8):656. doi: 10.3390/pathogens13080656 (PMC11357521; doi:10.3390/pathogens13080656)
Supplement: Supplementary file 1 [file pathogens-13-00656-s001.zip]

Archive with 1 entries (1 files):
- pathogens-3094812-supplementary.pdf
